# Supplementary material for: Ruthenium p-Cymene Complexes Incorporating Substituted Pyridine–Quinoline-Based Ligands: Synthesis, Characterization, and Cytotoxic Properties
Source: Molecules. 2024 Jul 6;29(13):3215. doi: 10.3390/molecules29133215 (PMC11243419; doi:10.3390/molecules29133215)
Supplement: Supplementary file 1 [file molecules-29-03215-s001.zip]

Archive with 1 entries (1 files):
- molecules-3057917-supplementary.pdf
